# Supplementary material for: Feasibility of Serum Galectin-1 as a Diagnostic Biomarker for Metabolic Dysfunction-Associated Steatotic Liver Disease: A Study on a Segment of the Chinese Population Using Convenience Sampling
Source: Biomedicines. 2025 Feb 10;13(2):425. doi: 10.3390/biomedicines13020425 (PMC11853191; doi:10.3390/biomedicines13020425)
Supplement: Supplementary file 1 [file biomedicines-13-00425-s001.zip]

Archive with 1 entries (1 files):
- biomedicines-3411463-supplementary.pdf
